# Supplementary material for: Role of NAD metabolism-related genes in diabetic nephropathy: subtype classification, biomarker identification, and association with renal function
Source: Exp Biol Med (Maywood). 2026 Jan 26;250:10601. doi: 10.3389/ebm.2025.10601 (PMC12883428; doi:10.3389/ebm.2025.10601)
Supplement: Supplementary file 1 [file Table2.xlsx]

## Sheet: Table S2
Table S2 The results of KEGG and GO enrichment analyses.
ONTOLOGY	ID	Description	GeneRatio	BgRatio	pvalue	p.adjust	qvalue	geneID	Count
KEGG	hsa04512	ECM-receptor interaction	7/66	88/8164	6.17913e-06	0.000834183	0.000643931	TNC/COL1A2/THBS2/COL6A3/THBS1/CD44/FN1	7
KEGG	hsa05150	Staphylococcus aureus infection	6/66	96/8164	0.000116237	0.00784599	0.00605655	C3/C1QB/KRT19/HLA-DPA1/HLA-DRA/KRT18	6
KEGG	hsa04145	Phagosome	7/66	152/8164	0.000209614	0.00943264	0.00728134	C3/HLA-DPA1/HLA-DRA/THBS2/TUBA1B/THBS1/CORO1A	7
KEGG	hsa05133	Pertussis	5/66	76/8164	0.000351402	0.0118598	0.00915495	C3/CXCL6/C1QB/CASP1/PYCARD	5
KEGG	hsa04640	Hematopoietic cell lineage	5/66	99/8164	0.00117948	0.0318459	0.0245828	HLA-DPA1/HLA-DRA/MME/CD24/CD44	5
KEGG	hsa05131	Shigellosis	7/66	247/8164	0.00362651	0.081517	0.0629254	C3/ARPC3/CASP1/PYCARD/CCL5/PFN1/CD44	7
KEGG	hsa05322	Systemic lupus erythematosus	5/66	136/8164	0.00472145	0.081517	0.0629254	C3/C1QB/HLA-DPA1/HLA-DRA/C7	5
KEGG	hsa04610	Complement and coagulation cascades	4/66	85/8164	0.00483064	0.081517	0.0629254	C3/CLU/C1QB/C7	4
KEGG	hsa04510	Focal adhesion	6/66	201/8164	0.00550441	0.0825661	0.0637352	TNC/COL1A2/THBS2/COL6A3/THBS1/FN1	6
KEGG	hsa05323	Rheumatoid arthritis	4/66	93/8164	0.00663888	0.0896249	0.0691841	CXCL6/HLA-DPA1/HLA-DRA/CCL5	4
BP	GO:0006959	humoral immune response	14/91	317/18800	3.75044e-10	8.47224e-07	6.31258e-07	LTF/C3/CLU/CXCL6/IGKC/ALOX5/LYZ/C1QB/GAPDH/IGHM/CCR2/WFDC2/C7/BLNK	14
BP	GO:0052547	regulation of peptidase activity	15/91	456/18800	4.77734e-09	5.396e-06	4.02051e-06	LTF/RARRES1/C3/LAPTM5/GAPDH/CASP1/WFDC2/PYCARD/COL6A3/TIMP1/SERPINA3/THBS1/GPX1/CD44/FN1	15
BP	GO:0052548	regulation of endopeptidase activity	14/91	426/18800	1.66045e-08	1.25032e-05	9.31602e-06	LTF/RARRES1/C3/LAPTM5/GAPDH/CASP1/WFDC2/PYCARD/COL6A3/TIMP1/SERPINA3/THBS1/GPX1/CD44	14
BP	GO:0010951	negative regulation of endopeptidase activity	11/91	251/18800	3.56386e-08	1.80469e-05	1.34466e-05	LTF/RARRES1/C3/GAPDH/WFDC2/COL6A3/TIMP1/SERPINA3/THBS1/GPX1/CD44	11
BP	GO:0002443	leukocyte mediated immunity	14/91	457/18800	3.99445e-08	1.80469e-05	1.34466e-05	C3/CLU/CXCL6/IGKC/C1QB/HLA-DPA1/IGHM/NR4A3/HLA-DRA/ANXA3/CCR2/C7/TYROBP/CORO1A	14
BP	GO:0010466	negative regulation of peptidase activity	11/91	262/18800	5.52282e-08	2.07934e-05	1.5493e-05	LTF/RARRES1/C3/GAPDH/WFDC2/COL6A3/TIMP1/SERPINA3/THBS1/GPX1/CD44	11
BP	GO:0001894	tissue homeostasis	11/91	272/18800	8.08125e-08	2.60794e-05	1.94315e-05	LTF/IGKC/ALB/RBP4/LYZ/PROM1/HSPB1/CCR2/ALDH1A1/SERPINA3/CORO1A	11
BP	GO:0045861	negative regulation of proteolysis	12/91	350/18800	1.21173e-07	3.42161e-05	2.54941e-05	LTF/RARRES1/C3/GAPDH/WFDC2/COL6A3/TIMP1/SERPINA3/THBS1/GPX1/CD44/RPL11	12
BP	GO:0002274	myeloid leukocyte activation	10/91	232/18800	1.81031e-07	4.54389e-05	3.38561e-05	CLU/CXCL6/NR4A3/ANXA3/CCR2/PYCARD/TYROBP/THBS1/CCL5/FN1	10
BP	GO:0045785	positive regulation of cell adhesion	13/91	446/18800	2.26095e-07	4.66201e-05	3.47362e-05	ALOX5/HLA-DPA1/NR4A3/SFRP1/HLA-DRA/CCR2/PYCARD/TPM1/CORO1A/CCL5/CD24/CD44/FN1	13
CC	GO:0062023	collagen-containing extracellular matrix	17/95	429/19594	2.39131e-11	4.95002e-09	3.85127e-09	LUM/CLU/C1QB/TNC/VCAN/COL1A2/SFRP1/CPA3/THBS2/MGP/COL6A3/TIMP1/SERPINA3/THBS1/S100A4/PSAP/FN1	17
CC	GO:0072562	blood microparticle	11/95	147/19594	1.32257e-10	1.36886e-08	1.06502e-08	C3/CLU/IGKC/ALB/HBB/C1QB/IGHM/GC/SERPINA3/PFN1/FN1	11
CC	GO:0034774	secretory granule lumen	14/95	322/19594	4.88013e-10	2.46929e-08	1.92119e-08	LTF/C3/CLU/ALB/ALOX5/LYZ/PYCARD/QPCT/TIMP1/TMSB4X/SERPINA3/THBS1/FN1/NEU1	14
CC	GO:0060205	cytoplasmic vesicle lumen	14/95	325/19594	5.50676e-10	2.46929e-08	1.92119e-08	LTF/C3/CLU/ALB/ALOX5/LYZ/PYCARD/QPCT/TIMP1/TMSB4X/SERPINA3/THBS1/FN1/NEU1	14
CC	GO:0031983	vesicle lumen	14/95	327/19594	5.96446e-10	2.46929e-08	1.92119e-08	LTF/C3/CLU/ALB/ALOX5/LYZ/PYCARD/QPCT/TIMP1/TMSB4X/SERPINA3/THBS1/FN1/NEU1	14
CC	GO:0031091	platelet alpha granule	8/95	91/19594	1.38257e-08	4.76986e-07	3.71111e-07	CLU/ALB/THBS2/TIMP1/TMSB4X/SERPINA3/THBS1/FN1	8
CC	GO:0031093	platelet alpha granule lumen	7/95	67/19594	3.45271e-08	1.02102e-06	7.94383e-07	CLU/ALB/TIMP1/TMSB4X/SERPINA3/THBS1/FN1	7
CC	GO:0005775	vacuolar lumen	9/95	174/19594	1.70392e-07	4.4089e-06	3.43027e-06	C3/LUM/LYZ/VCAN/GC/PYCARD/SERPINA3/PSAP/NEU1	9
CC	GO:0005788	endoplasmic reticulum lumen	11/95	311/19594	3.22436e-07	7.41602e-06	5.7699e-06	C3/CLU/ALB/TNC/VCAN/COL1A2/COL6A3/TIMP1/THBS1/PPIB/FN1	11
CC	GO:0005766	primary lysosome	6/95	155/19594	0.000108237	0.00188352	0.00146544	C3/LYZ/PYCARD/SERPINA3/DDOST/PSAP	6
MF	GO:0061134	peptidase regulator activity	11/93	230/18410	2.25994e-08	6.71202e-06	5.04323e-06	LTF/RARRES1/C3/GAPDH/CASP1/WFDC2/PYCARD/COL6A3/TIMP1/SERPINA3/FN1	11
MF	GO:0005201	extracellular matrix structural constituent	9/93	172/18410	2.15879e-07	3.2058e-05	2.40875e-05	LUM/TNC/VCAN/COL1A2/THBS2/MGP/COL6A3/THBS1/FN1	9
MF	GO:0004857	enzyme inhibitor activity	12/93	390/18410	6.13167e-07	6.07035e-05	4.5611e-05	LTF/RARRES1/C3/GAPDH/TXNIP/HSPB1/ANXA3/WFDC2/COL6A3/TIMP1/SERPINA3/RPL11	12
MF	GO:0005539	glycosaminoglycan binding	9/93	234/18410	2.82647e-06	0.000209865	0.000157687	LTF/CXCL6/VCAN/IGHM/SFRP1/THBS2/THBS1/CD44/FN1	9
MF	GO:0004866	endopeptidase inhibitor activity	8/93	180/18410	3.58612e-06	0.000213015	0.000160054	LTF/RARRES1/C3/GAPDH/WFDC2/COL6A3/TIMP1/SERPINA3	8
MF	GO:0030414	peptidase inhibitor activity	8/93	187/18410	4.75646e-06	0.000235445	0.000176907	LTF/RARRES1/C3/GAPDH/WFDC2/COL6A3/TIMP1/SERPINA3	8
MF	GO:0061135	endopeptidase regulator activity	8/93	194/18410	6.23566e-06	0.00026457	0.000198791	LTF/RARRES1/C3/GAPDH/WFDC2/COL6A3/TIMP1/SERPINA3	8
MF	GO:0003785	actin monomer binding	4/93	29/18410	1.31565e-05	0.000488436	0.000366998	TMSB4X/CORO1A/PFN1/TMSB10	4
MF	GO:0005518	collagen binding	5/93	68/18410	2.39307e-05	0.000789713	0.00059337	LUM/THBS1/PPIB/CD44/FN1	5
MF	GO:0003779	actin binding	10/93	439/18410	7.41645e-05	0.00220269	0.00165504	TAGLN/GC/ARPC3/TMSB4X/TPM1/CORO1A/S100A4/CAPG/PFN1/TMSB10	10
